# Supplementary material for: Exome sequencing of choreoacanthocytosis reveals novel mutations in VPS13A and co-mutation in modifier gene(s)
Source: Mol Genet Genomics. 2023 May 20;298(4):965–76. doi: 10.1007/s00438-023-02032-2 (PMC10227119; doi:10.1007/s00438-023-02032-2)
Supplement: Supplementary file 3 — Information of shortlisted candidate genes and variants identified in whole exome sequencing for both presented cases of choreoacanthocytosis (XLSX 629 KB) [file 438_2023_2032_MOESM3_ESM.xlsx]

## Sheet: Case 1
	Location	Otherinfo	Genotype	VarAFT prediction	ACMG classification	ACMG classification criteria	Exon	Transcript	Coding	Amino Acid Change	Variant Effect	Func.refgene	Gene.refgene	ExonicFunc.refgene	AAChange.refgene	AAChange.ensgene	1000g2015aug_all	avsnp150	SIFT_score	SIFT_pred	Polyphen2_HDIV_score	Polyphen2_HDIV_pred	Polyphen2_HVAR_score	Polyphen2_HVAR_pred	LRT_score	LRT_pred	MutationTaster_score	MutationTaster_pred	MutationAssessor_score	MutationAssessor_pred	FATHMM_score	FATHMM_pred	PROVEAN_score	PROVEAN_pred	VEST3_score	MetaSVM_score	MetaSVM_pred	MetaLR_score	MetaLR_pred	M-CAP_score	M-CAP_pred	CADD_phred	DANN_score	fathmm-MKL_coding_score	fathmm-MKL_coding_pred	Eigen-raw	Eigen-PC-raw	GERP++_RS	phyloP100way_vertebrate
Neurodegenerative panel	chr1:203677155	hom	A/A	Polymorphism	Likely Benign	BP4+BP5	10	NM_001684.5	c.1480G>A	p.Asp494Asn	missense	exonic	ATP2B4	nonsynonymous SNV	ATP2B4:NM_001001396:exon10:c.1480G>A:p.D494N,ATP2B4:NM_001365783:exon10:c.1480G>A:p.D494N,ATP2B4:NM_001365784:exon10:c.1480G>A:p.D494N,ATP2B4:NM_001684:exon10:c.1480G>A:p.D494N	ATP2B4:ENST00000341360.6_2:exon9:c.1480G>A:p.D494N,ATP2B4:ENST00000357681.9_2:exon10:c.1480G>A:p.D494N,ATP2B4:ENST00000367218.7_2:exon10:c.1480G>A:p.D494N	0.000399361	rs552560817	0.415	T	0.951	P	0.794	P	0.002	N	1	D	0.55	N	-0.45	T	-1.18	N	0.046	-0.473	T	0.248	T	0.054	D	24.5	0.999	0.993	D	0.26	0.413	5.41	9.962
	chr9:79834914	hom	T/T	Pathogenic	Pathogenic	PVS1 +PS1+PM2+PM2+PP3+PP4+PP5	11	NM_033305.3	c.799C>T	p.Arg267Ter	nonsense	exonic	VPS13A	stopgain	VPS13A:NM_001018037:exon11:c.799C>T:p.R267X,VPS13A:NM_001018038:exon11:c.799C>T:p.R267X,VPS13A:NM_015186:exon11:c.799C>T:p.R267X,VPS13A:NM_033305:exon11:c.799C>T:p.R267X	VPS13A:ENST00000357409.9_1:exon11:c.799C>T:p.R267X,VPS13A:ENST00000360280.7_1:exon11:c.799C>T:p.R267X,VPS13A:ENST00000376634.8_1:exon11:c.799C>T:p.R267X,VPS13A:ENST00000376636.7_1:exon11:c.799C>T:p.R267X,VPS13A:ENST00000643348.1_1:exon11:c.799C>T:p.R267X,VPS13A:ENST00000644843.1_1:exon11:c.799C>T:p.R267X,VPS13A:ENST00000645632.1_1:exon11:c.799C>T:p.R267X	.	rs771004767	.	.	.	.	.	.	0	D	1	A	.	.	.	.	.	.	.	.	.	.	.	.	.	36	0.997	0.867	D	0.475	0.277	1.4	2.375
	chr9:107589238	hom	G/G	Probably pathogenic	Uncertain significance	BP5+BP6+PP3+PM2	16	NM_005502.4	c.2328G>C	p.Lys776Asn	missense	exonic;splicing	ABCA1	nonsynonymous SNV	ABCA1:NM_005502:exon16:c.2328G>C:p.K776N	ABCA1:ENST00000374736.7_1:exon16:c.2328G>C:p.K776N	0.00339457	rs138880920	0.009	D	0.998	D	0.985	D	0	D	0.999	D	2.44	M	-1.66	D	-3.57	D	0.553	0.324	D	0.605	D	.	.	27.6	0.999	0.922	D	0.542	0.465	3.27	1.179
	chr9:107646826	het	GC/TA		Uncertain significance	PM2+PM6+BP5	4	NM_005502.4	c.183_184delGCinsTA	p.[Met61Ile;Pro62Thr]	missense, missense	exonic	ABCA1	nonframeshift substitution	ABCA1:NM_005502:exon4:c.183_184TA	ABCA1:ENST00000374733.1_1:exon3:c.3_4TA,ABCA1:ENST00000374736.7_1:exon4:c.183_184TA,ABCA1:ENST00000423487.6_1:exon4:c.183_184TA	.	.	.	.	.	.	.	.	.	.	.	.	.	.	.	.	.	.	.	.	.	.	.	.	.	.	.	.	.	.	.	.	.
VPS13A interacting partner	chr18:9944924	het	A/G	Polymorphism	Likely Benign	BP4+BP6	5	NM_003574.6	c.421A>G	p.Ile141Val	missense	exonic;splicing	VAPA	nonsynonymous SNV	VAPA:NM_003574:exon5:c.421A>G:p.I141V	VAPA:ENST00000340541.4_2:exon5:c.421A>G:p.I141V	0.00658946	rs113598754	0.725	T	0	B	0	B	0.131	N	1	D	.	.	1.48	T	0.07	N	0.019	-1.049	T	0.01	T	.	.	0.18	0.47	0.38	N	-0.766	-0.7	-3.74	-0.522
Membrane traffic family class	chr8:100396496	het	C/T	Pathogenic	Uncertain significance	PM2+PP3+BP5+BP6	20	NM_017890.4	c.2885C>T	p.Thr962Met	missense	exonic	VPS13B	nonsynonymous SNV	VPS13B:NM_017890:exon20:c.2885C>T:p.T962M,VPS13B:NM_152564:exon20:c.2885C>T:p.T962M	VPS13B:ENST00000357162.6_2:exon20:c.2885C>T:p.T962M,VPS13B:ENST00000358544.6_1:exon20:c.2885C>T:p.T962M	0.000599042	rs547184348	0.009	D	0.997	D	0.781	P	0	D	0.936	D	1.65	L	-0.5	T	-1.74	N	0.308	-0.432	T	0.294	T	0.044	D	27.1	0.996	0.741	D	-0.057	-0.109	3.5	1.315
	chr10:95161292	het	G/C	Probable polymorphism	Likely Benign	BP4+BP5	12	NM_013451.4	c.1000C>G	p.Arg334Gly	missense	exonic;splicing	MYOF	nonsynonymous SNV	MYOF:NM_013451:exon12:c.1000C>G:p.R334G,MYOF:NM_133337:exon12:c.1000C>G:p.R334G	MYOF:ENST00000358334.9_2:exon12:c.1000C>G:p.R334G,MYOF:ENST00000359263.8_2:exon12:c.1000C>G:p.R334G,MYOF:ENST00000371489.5_1:exon12:c.1000C>G:p.R334G	0.00119808	rs536125253	0.012	D	0.679	P	0.427	B	0.093	N	1	N	1.86	L	-1.4	T	-3.35	D	0.18	-0.452	T	0.416	T	0.106	D	17.78	0.985	0.318	N	-0.52	-0.591	2.32	0.916
	chr11:61300525	het	C/T	Pathogenic	Uncertain significance	PP3+BP5	5	NM_001252065.1	c.512G>A	p.Arg171His	missense	exonic	SYT7	nonsynonymous SNV	SYT7:NM_004200:exon4:c.287G>A:p.R96H,SYT7:NM_001252065:exon5:c.512G>A:p.R171H,SYT7:NM_001300773:exon5:c.419G>A:p.R140H,SYT7:NM_001365809:exon8:c.1136G>A:p.R379H	SYT7:ENST00000263846.8_3:exon4:c.287G>A:p.R96H,SYT7:ENST00000540677.5_3:exon5:c.512G>A:p.R171H,SYT7:ENST00000542836.5_3:exon5:c.419G>A:p.R140H,SYT7:ENST00000535826.5_2:exon6:c.644G>A:p.R215H,SYT7:ENST00000542670.5_2:exon7:c.911G>A:p.R304H,SYT7:ENST00000539008.5_2:exon8:c.1136G>A:p.R379H	0.00798722	rs199660597	0.133	T	0.059	B	0.008	B	0.007	N	1	D	1.245	L	0.43	T	-1.13	N	0.305	-1.069	T	0.092	T	.	.	23.3	0.997	0.97	D	-0.5	-0.331	3.56	3.247
	chr15:41191163	het	G/A	Polymorphism	Likely Benign	BP4+BP5	3	NM_020857.3	c.292G>A	p.Ala98Thr	missense	exonic	VPS18	nonsynonymous SNV	VPS18:NM_020857:exon3:c.292G>A:p.A98T	VPS18:ENST00000220509.9_1:exon3:c.292G>A:p.A98T,VPS18:ENST00000558474.1_1:exon3:c.292G>A:p.A98T	0.00299521	rs140142469	0.727	T	0.146	B	0.03	B	0	D	0.693	D	1.59	L	0.91	T	-0.2	N	0.08	-1.025	T	0.036	T	0.006	T	9.593	0.392	0.815	D	-0.693	-0.623	0.693	1.534
[truncated: 35 more columns]

## Sheet: Case 2
	Location	Otherinfo	Genotype	VarAFT	ACMG classification	ACMG classification criteria	Exon	Transcript	Coding	Amino Acid Change	Variant Effect	Func.refgene	Gene.refgene	ExonicFunc.refgene	AAChange.refgene	AAChange.ensgene	1000g2015aug_all	avsnp150	SIFT_score	SIFT_pred	Polyphen2_HDIV_score	Polyphen2_HDIV_pred	Polyphen2_HVAR_score	Polyphen2_HVAR_pred	LRT_score	LRT_pred	MutationTaster_score	MutationTaster_pred	MutationAssessor_score	MutationAssessor_pred	FATHMM_score	FATHMM_pred	PROVEAN_score	PROVEAN_pred	VEST3_score	MetaSVM_score	MetaSVM_pred	MetaLR_score	MetaLR_pred	M-CAP_score	M-CAP_pred	CADD_phred	DANN_score	fathmm-MKL_coding_score	fathmm-MKL_coding_pred	Eigen-raw	Eigen-PC-raw	GERP++_RS	phyloP100way_vertebrate
Neurodegenerative panel	chr9:80018225	hom	G/G	Pathogenic	Likely pathogenic	PM2+PM6+PP3+PP4	69	NM_033305.3	c.9263T>G	p.Met3088Arg	missense	exonic	VPS13A	nonsynonymous SNV	VPS13A:NM_001018037:exon68:c.9146T>G:p.M3049R,VPS13A:NM_033305:exon69:c.9263T>G:p.M3088R	VPS13A:ENST00000376636.7_1:exon68:c.9146T>G:p.M3049R,VPS13A:ENST00000360280.7_1:exon69:c.9263T>G:p.M3088R,VPS13A:ENST00000644843.1_1:exon69:c.9263T>G:p.M3088R	.	.	0.001	D	0.997	D	0.921	D	0	D	1	D	2.445	M	0.77	T	-3.82	D	0.889	-0.185	T	0.443	T	0.117	D	32	0.987	0.974	D	0.701	0.704	5.77	6.781
	chr15:68506711	hom	G/G	Polymorphism	Benign	BP4+BP5+BP6	3	NM_017882.3	c.214G>C	p.Glu72Gln	missense	exonic	CLN6	nonsynonymous SNV	CLN6:NM_017882:exon3:c.214G>C:p.E72Q	CLN6:ENST00000249806.10_2:exon3:c.214G>C:p.E72Q,CLN6:ENST00000538696.5_1:exon3:c.310G>C:p.E104Q,CLN6:ENST00000564752.1_1:exon3:c.214G>C:p.E72Q,CLN6:ENST00000566347.5_1:exon3:c.214G>C:p.E72Q	0.00579073	rs104894483	0.197	T	0.099	B	0.066	B	0	N	0.993	D	1.955	M	-3.48	D	-1.39	N	0.609	0.393	D	0.761	D	.	.	24.7	0.991	0.878	D	-0.091	0.048	4.44	3.882
	chr4:184587424	het	C/GC	Probably pathogenic	Uncertain significance	BP5+BP6+PP3	3	NM_021942.6, NM_021942.6	c.219G>C, c.219_220insC	p.Glu73Asp, p.Trp74LeufsTer5	missense, frameshiftInsertion	exonic	TRAPPC11	nonsynonymous SNV	TRAPPC11:NM_021942:exon3:c.219G>C:p.E73D,TRAPPC11:NM_199053:exon3:c.219G>C:p.E73D	TRAPPC11:ENST00000334690.10_1:exon3:c.219G>C:p.E73D,TRAPPC11:ENST00000357207.8_1:exon3:c.219G>C:p.E73D	0.00519169	rs138760818	0.332	T	0.816	P	0.268	B	0	D	1	D	0.72	N	.	.	-1.65	N	0.733	-0.88	T	0.093	T	.	.	10.66	0.977	0.67	D	-0.86	-0.946	-8.23	-0.179
	chr4:184587424	het	C/GC		Uncertain significance	PM4+BP5+PM6+PM3	3	NM_021942.6, NM_021942.6	c.219G>C, c.219_220insC	p.Glu73Asp, p.Trp74LeufsTer5	missense, frameshiftInsertion	exonic	TRAPPC11	frameshift insertion	TRAPPC11:NM_021942:exon3:c.219_220insC:p.E73fs,TRAPPC11:NM_199053:exon3:c.219_220insC:p.E73fs	TRAPPC11:ENST00000334690.10_1:exon3:c.219_220insC:p.E73fs,TRAPPC11:ENST00000357207.8_1:exon3:c.219_220insC:p.E73fs	.	.	.	.	.	.	.	.	.	.	.	.	.	.	.	.	.	.	.	.	.	.	.	.	.	.	.	.	.	.	.	.	.
Membrane traffic family class	chr2:24522809	het	T/C	Pathogenic	Uncertain significance	PP3+BP5	12	NM_006277.3	c.1313A>G	p.Glu438Gly	missense	exonic	ITSN2	nonsynonymous SNV	ITSN2:NM_001348182:exon12:c.1313A>G:p.E438G,ITSN2:NM_001348183:exon12:c.1313A>G:p.E438G,ITSN2:NM_001348185:exon12:c.1313A>G:p.E438G,ITSN2:NM_001348186:exon12:c.1313A>G:p.E438G,ITSN2:NM_006277:exon12:c.1313A>G:p.E438G,ITSN2:NM_019595:exon12:c.1313A>G:p.E438G,ITSN2:NM_147152:exon12:c.1313A>G:p.E438G,ITSN2:NM_001348181:exon13:c.1271A>G:p.E424G,ITSN2:NM_001348184:exon13:c.1271A>G:p.E424G	ITSN2:ENST00000355123.8_1:exon12:c.1313A>G:p.E438G,ITSN2:ENST00000361999.7_1:exon12:c.1313A>G:p.E438G,ITSN2:ENST00000406921.7_1:exon12:c.1313A>G:p.E438G,ITSN2:ENST00000622089.4_2:exon12:c.1343A>G:p.E448G	0.00139776	rs573240350	0	D	1	D	0.997	D	0.002	U	1	D	2.69	M	-0.1	T	-6.36	D	0.632	0.593	D	0.728	D	0.275	D	24.7	0.998	0.988	D	0.846	0.823	5.76	7.674
	chr2:55445047	het	G/A	Pathogenic	Uncertain significance	PP3+BP5	4	NM_152385.4	c.265C>T	p.Arg89Ter	nonsense	exonic	CLHC1	stopgain	CLHC1:NM_001353780:exon4:c.265C>T:p.R89X,CLHC1:NM_152385:exon4:c.265C>T:p.R89X	CLHC1:ENST00000407122.5_1:exon3:c.265C>T:p.R89X,CLHC1:ENST00000401408.5_1:exon4:c.265C>T:p.R89X	.	rs138867292	.	.	.	.	.	.	0.112	N	1	A	.	.	.	.	.	.	.	.	.	.	.	.	.	34	0.997	0.508	D	0.598	0.351	5.07	3.815
	chr5:133996824	het	C/G	Probable polymorphism	Uncertain significance	PM6+BP4+BP5	2	NM_021982.3	c.113C>G	p.Ala38Gly	missense	exonic	SEC24A	nonsynonymous SNV	SEC24A:NM_001252231:exon2:c.113C>G:p.A38G,SEC24A:NM_021982:exon2:c.113C>G:p.A38G	SEC24A:ENST00000322887.8_1:exon2:c.113C>G:p.A38G,SEC24A:ENST00000398844.6_1:exon2:c.113C>G:p.A38G	.	.	0.219	T	0.039	B	0.016	B	0.871	U	1	N	1.79	L	-4.31	D	-0.16	N	0.111	-0.021	T	0.756	D	0.015	T	11.04	0.958	0.665	D	-0.532	-0.395	3.08	1.662
	chr6:160461714	het	G/A	Probable polymorphism	Likely Benign	BP4+BP5	11	NM_000876.3	c.1438G>A	p.Gly480Arg	missense	exonic	IGF2R	nonsynonymous SNV	IGF2R:NM_000876:exon11:c.1438G>A:p.G480R	IGF2R:ENST00000356956.5_2:exon11:c.1438G>A:p.G480R	0.000798722	rs561986253	0.039	D	0.141	B	0.029	B	0.064	N	1	N	.	.	3.73	T	-2.75	D	0.205	-0.991	T	0.009	T	0.015	T	14.2	0.962	0.653	D	-0.258	-0.297	3.91	2.638
	chr12:104099498	uncertain-het	C/A	Probable polymorphism	Likely Benign	BP4+BP5	37	NM_017564.10	c.3989C>A	p.Thr1330Asn	missense	exonic;splicing	STAB2	nonsynonymous SNV	STAB2:NM_017564:exon37:c.3989C>A:p.T1330N	STAB2:ENST00000388887.6_1:exon37:c.3989C>A:p.T1330N	0.000599042	rs201821239	0.027	D	1	D	0.997	D	0	D	0.883	D	1.765	L	-2.06	D	-2.27	N	0.309	0.503	D	0.708	D	0.051	D	17.49	0.99	0.835	D	0.263	0.172	4.85	1.246
	chr16:57295829	het	T/G	Probable polymorphism	Likely Benign	BP4+BP5	2	NM_015993.3	c.289A>C	p.Met97Leu	missense	exonic	PLLP	nonsynonymous SNV	PLLP:NM_015993:exon2:c.289A>C:p.M97L	PLLP:ENST00000219207.9_1:exon2:c.289A>C:p.M97L,PLLP:ENST00000613167.4_1:exon2:c.289A>C:p.M97L	.	rs200960257	0.654	T	0.024	B	0.036	B	0.003	N	0.836	D	1.815	L	1.63	T	-1.39	N	0.246	-1.08	T	0.054	T	0.006	T	14.45	0.887	0.897	D	-0.244	-0.04	5.62	0.915
[truncated: 63 more columns]
